# Supplementary material for: High throughput profile-profile based fold recognition for the entire human proteome
Source: BMC Bioinformatics. 2006 Jun 7;7:288. doi: 10.1186/1471-2105-7-288 (PMC1513610; doi:10.1186/1471-2105-7-288)
Supplement: Additional File 1 — JYDE software. Job Yield Distribution Environment software, see README file for installation instructions. [file 1471-2105-7-288-S1.bz2]

Archive with 223 entries (180 files):
- jportal2
- jportal2/build
- jportal2/build/hello.jsp
- jportal2/build/images
- jportal2/build/images/tomcat.gif
- jportal2/build/index.html
- jportal2/build/results.jsp
- jportal2/build/simple.html
- jportal2/build/status.jsp
- jportal2/build/submit_files
- jportal2/build/submit_files/bbg3.jfif
- jportal2/build/submit_files/clear.gif
- jportal2/build/submit_files/clear_002.gif
- jportal2/build/submit_files/white_arrows.gif
- jportal2/build/WEB-INF
- jportal2/build/WEB-INF/classes
- jportal2/build/WEB-INF/classes/common
- jportal2/build/WEB-INF/classes/common/MyRpcClient.class
- jportal2/build/WEB-INF/classes/manager
- jportal2/build/WEB-INF/classes/manager/Config.class
- jportal2/build/WEB-INF/classes/manager/GridM.class
- jportal2/build/WEB-INF/classes/mypackage
- jportal2/build/WEB-INF/classes/mypackage/Hello.class
- jportal2/build/WEB-INF/classes/portal
- jportal2/build/WEB-INF/classes/portal/Cluster.class
- jportal2/build/WEB-INF/classes/portal/ClusterGroup.class
- jportal2/build/WEB-INF/classes/portal/Config.class
- jportal2/build/WEB-INF/classes/portal/DrmaaCluster.class
- jportal2/build/WEB-INF/classes/portal/Job.class
- jportal2/build/WEB-INF/classes/portal/Jobs.class
- jportal2/build/WEB-INF/classes/portal/JPortal.class
- jportal2/build/WEB-INF/classes/portal/PermitPool.class
- jportal2/build/WEB-INF/classes/portal/Queue.class
- jportal2/build/WEB-INF/classes/portal/Scheduler.class
- jportal2/build/WEB-INF/classes/portal/SimpleQueue.class
- jportal2/build/WEB-INF/classes/portal/SorenQueue$FCFSQueue.class
- jportal2/build/WEB-INF/classes/portal/SorenQueue$RoundRobinQueue.class
- jportal2/build/WEB-INF/classes/portal/SorenQueue.class
- jportal2/build/WEB-INF/classes/portal/Test.class
- jportal2/build/WEB-INF/classes/portal/TestCluster.class
- jportal2/build/WEB-INF/classes/preparer
- jportal2/build/WEB-INF/classes/preparer/BioinfPreparer.class
- jportal2/build/WEB-INF/classes/preparer/Config.class
- jportal2/build/WEB-INF/classes/preparer/Preparer.class
- jportal2/build/WEB-INF/classes/receiver
- jportal2/build/WEB-INF/classes/receiver/Config.class
- jportal2/build/WEB-INF/classes/receiver/MultiPartParser.class
- jportal2/build/WEB-INF/classes/receiver/Receiver.class
- jportal2/build/WEB-INF/lib
- jportal2/build/WEB-INF/lib/commons-codec-1.3.jar
- jportal2/build/WEB-INF/lib/drmaa.jar
- jportal2/build/WEB-INF/lib/jportal_classes.jar
- jportal2/build/WEB-INF/lib/junit.jar
- jportal2/build/WEB-INF/lib/log4j-1.2.9.jar
- jportal2/build/WEB-INF/lib/xmlrpc-2.0.jar
- jportal2/build/WEB-INF/web.xml
- jportal2/build.xml
- jportal2/CVS
- jportal2/CVS/Entries
- jportal2/CVS/Repository
- jportal2/CVS/Root
- jportal2/data
- jportal2/data/CVS
- jportal2/data/CVS/Entries
- jportal2/data/CVS/Repository
- jportal2/data/CVS/Root
- jportal2/data/log4j.info
- jportal2/data/log4j.properties
- jportal2/docs
- jportal2/docs/CVS
- jportal2/docs/CVS/Entries
- jportal2/docs/CVS/Repository
- jportal2/docs/CVS/Root
- jportal2/docs/README.txt
- jportal2/lib
- jportal2/lib/commons-codec-1.3.jar
- jportal2/lib/CVS
- jportal2/lib/CVS/CVS
- jportal2/lib/CVS/CVS/Entries
- jportal2/lib/CVS/CVS/Repository
- jportal2/lib/CVS/CVS/Root
- jportal2/lib/CVS/Entries
- jportal2/lib/CVS/Repository
- jportal2/lib/CVS/Root
- jportal2/lib/drmaa.jar
- jportal2/lib/jportal_classes.jar
- jportal2/lib/junit.jar
- jportal2/lib/log4j-1.2.9.jar
- jportal2/lib/xmlrpc-2.0.jar
- jportal2/README
- jportal2/README.pdf
- jportal2/src
- jportal2/src/common
- jportal2/src/common/CVS
- jportal2/src/common/CVS/Entries
- jportal2/src/common/CVS/Repository
- jportal2/src/common/CVS/Root
- jportal2/src/common/MyRpcClient.java
- jportal2/src/CVS
- jportal2/src/CVS/Entries
- jportal2/src/CVS/Repository
- jportal2/src/CVS/Root
- jportal2/src/manager
- jportal2/src/manager/Config.java
- jportal2/src/manager/Config.java.~1.1.~
- jportal2/src/manager/CVS
- jportal2/src/manager/CVS/Entries
- jportal2/src/manager/CVS/Repository
- jportal2/src/manager/CVS/Root
- jportal2/src/manager/GridM.java
- jportal2/src/manager/GridM.java.~1.1.~
- jportal2/src/mypackage
- jportal2/src/mypackage/CVS
- jportal2/src/mypackage/CVS/Entries
- jportal2/src/mypackage/CVS/Repository
- jportal2/src/mypackage/CVS/Root
- jportal2/src/mypackage/Hello.java
- jportal2/src/portal
- jportal2/src/portal/Cluster.java
- jportal2/src/portal/Cluster.java.~1.4.~
- jportal2/src/portal/ClusterGroup.java
- jportal2/src/portal/ClusterGroup.java.~1.1.~
- jportal2/src/portal/Config.java
- jportal2/src/portal/Config.java.~1.5.~
- jportal2/src/portal/Config.java~
- jportal2/src/portal/CVS
- jportal2/src/portal/CVS/Entries
- jportal2/src/portal/CVS/Repository
- jportal2/src/portal/CVS/Root
- jportal2/src/portal/DrmaaCluster.java
- jportal2/src/portal/DrmaaCluster.java.~1.4.~
- jportal2/src/portal/DrmaaCluster.java~
- jportal2/src/portal/Job.java
- jportal2/src/portal/Job.java.~1.5.~
- jportal2/src/portal/JobQueue.java.~1.5.~
- jportal2/src/portal/JobQueue.java~
- jportal2/src/portal/Jobs.java
- jportal2/src/portal/Jobs.java~
- jportal2/src/portal/JPortal.java
- jportal2/src/portal/JPortal.java.~1.11.~
- jportal2/src/portal/JPortal.java~
- jportal2/src/portal/MyRpcClient.java~
- jportal2/src/portal/PermitPool.java
- jportal2/src/portal/PermitPool.java.~1.3.~
- jportal2/src/portal/PermitPool.java~
- jportal2/src/portal/Queue.java
- jportal2/src/portal/Queue.java.~1.1.~
- jportal2/src/portal/Queue.java~
- jportal2/src/portal/Scheduler.java
- jportal2/src/portal/Scheduler.java.~1.6.~
- jportal2/src/portal/SimpleQueue.java
- jportal2/src/portal/SimpleQueue.java~
- jportal2/src/portal/SorenQueue.java
- jportal2/src/portal/SorenQueue.java~
- jportal2/src/portal/Test.java
- jportal2/src/portal/Test.java.~1.3.~
- jportal2/src/portal/Test.java~
- jportal2/src/portal/TestCluster.java
- jportal2/src/portal/TestCluster.java.~1.4.~
- jportal2/src/preparer
- jportal2/src/preparer/#BioinfPreparer.java#
- jportal2/src/preparer/#Config.java#
- jportal2/src/preparer/BioinfPreparer.java
- jportal2/src/preparer/BioinfPreparer.java.~1.3.~
- jportal2/src/preparer/Config.java
- jportal2/src/preparer/Config.java.~1.2.~
- jportal2/src/preparer/CVS
- jportal2/src/preparer/CVS/Entries
- jportal2/src/preparer/CVS/Repository
- jportal2/src/preparer/CVS/Root
- jportal2/src/preparer/Preparer.java
- jportal2/src/preparer/Preparer.java.~1.1.~
- jportal2/src/receiver
- jportal2/src/receiver/BioinfReceiver.java~
- jportal2/src/receiver/Config.java
- jportal2/src/receiver/Config.java.~1.1.~
- jportal2/src/receiver/Config.java~
- jportal2/src/receiver/CVS
- jportal2/src/receiver/CVS/Entries
- jportal2/src/receiver/CVS/Repository
- jportal2/src/receiver/CVS/Root
- jportal2/src/receiver/MultiPartParser.java
- jportal2/src/receiver/Receiver.java
- jportal2/src/receiver/Receiver.java.~1.6.~
- jportal2/test.sh
- jportal2/web
- jportal2/web/CVS
- jportal2/web/CVS/Entries
- jportal2/web/CVS/Repository
- jportal2/web/CVS/Root
- jportal2/web/hello.jsp
- jportal2/web/images
- jportal2/web/images/CVS
- jportal2/web/images/CVS/Entries
- jportal2/web/images/CVS/Repository
- jportal2/web/images/CVS/Root
- jportal2/web/images/tomcat.gif
- jportal2/web/index.html
- jportal2/web/index.html.~1.1.1.1.~
- jportal2/web/results.jsp
- jportal2/web/results.jsp~
- jportal2/web/simple.html
- jportal2/web/simple.html.~1.1.~
- jportal2/web/simple.html~
- jportal2/web/status.jsp
- jportal2/web/status.jsp~
- jportal2/web/submit_files
- jportal2/web/submit_files/._.DS_Store
- jportal2/web/submit_files/.DS_Store
- jportal2/web/submit_files/bbg3.jfif
- jportal2/web/submit_files/clear.gif
- jportal2/web/submit_files/clear_002.gif
- jportal2/web/submit_files/CVS
- jportal2/web/submit_files/CVS/Entries
- jportal2/web/submit_files/CVS/Repository
- jportal2/web/submit_files/CVS/Root
- jportal2/web/submit_files/white_arrows.gif
- jportal2/web/WEB-INF
- jportal2/web/WEB-INF/CVS
- jportal2/web/WEB-INF/CVS/Entries
- jportal2/web/WEB-INF/CVS/Repository
- jportal2/web/WEB-INF/CVS/Root
- jportal2/web/WEB-INF/web.xml
