# Supplementary material for: High throughput profile-profile based fold recognition for the entire human proteome
Source: BMC Bioinformatics. 2006 Jun 7;7:288. doi: 10.1186/1471-2105-7-288 (PMC1513610; doi:10.1186/1471-2105-7-288)
Supplement: Additional File 1 — JYDE software. Job Yield Distribution Environment software, see README file for installation instructions. [file 1471-2105-7-288-S1.bz2 › jportal2/build/WEB-INF/web.xml]

<!DOCTYPE web-app 
    PUBLIC "-//Sun Microsystems, Inc.//DTD Web Application 2.3//EN" 
    "http://java.sun.com/dtd/web-app_2_3.dtd">

<web-app>

    <display-name>Hello, World Application</display-name>
    <description>
	This is a simple web application with a source code organization
	based on the recommendations of the Application Developer's Guide.
    </description>

    <servlet>
        <servlet-name>Receiver</servlet-name>
        <servlet-class>receiver.Receiver</servlet-class>
    </servlet>

    <servlet-mapping>
        <servlet-name>Receiver</servlet-name>
        <url-pattern>/receiver</url-pattern>
    </servlet-mapping>

<security-constraint>
		<web-resource-collection>
			<web-resource-name>User Auth</web-resource-name>
			<url-pattern>/*</url-pattern>
		</web-resource-collection>
		<auth-constraint>
			<role-name>admin</role-name>
			<role-name>manager</role-name>
		</auth-constraint>
	</security-constraint>
	
	<login-config>
		<auth-method>BASIC</auth-method>
		<realm-name>User Auth</realm-name>
	</login-config>
	
	<security-role>
		<role-name>admin</role-name>
	</security-role>
	<security-role>
		<role-name>manager</role-name>
	</security-role>

</web-app>
