# Supplementary material for: High throughput profile-profile based fold recognition for the entire human proteome
Source: BMC Bioinformatics. 2006 Jun 7;7:288. doi: 10.1186/1471-2105-7-288 (PMC1513610; doi:10.1186/1471-2105-7-288)
Supplement: Additional File 1 — JYDE software. Job Yield Distribution Environment software, see README file for installation instructions. [file 1471-2105-7-288-S1.bz2 › jportal2/CVS/Entries]

D/docs////
D/src////
D/web////
D/lib////
D/data////
/build.xml/1.7/Tue Jul  5 02:59:15 2005//
/test.sh/1.1/Tue Jan 31 02:14:18 2006//
/README/1.8/Fri Feb 24 16:02:47 2006//
