# Supplementary material for: High throughput profile-profile based fold recognition for the entire human proteome
Source: BMC Bioinformatics. 2006 Jun 7;7:288. doi: 10.1186/1471-2105-7-288 (PMC1513610; doi:10.1186/1471-2105-7-288)
Supplement: Additional File 1 — JYDE software. Job Yield Distribution Environment software, see README file for installation instructions. [file 1471-2105-7-288-S1.bz2 › jportal2/data/log4j.info]

# little log output
log4j.rootLogger=debug, stdout

log4j.appender.stdout=org.apache.log4j.ConsoleAppender
log4j.appender.stdout.layout=org.apache.log4j.PatternLayout

# Pattern to output the caller's file name and line number.
log4j.appender.stdout.layout.ConversionPattern=%5p [%t] (%F:%L) - %m%n

log4j.appender.R=org.apache.log4j.RollingFileAppender
log4j.appender.R.File=example.log

log4j.appender.R.MaxFileSize=100KB
# Keep one backup file
log4j.appender.R.MaxBackupIndex=1

log4j.appender.R.layout=org.apache.log4j.PatternLayout
log4j.appender.R.layout.ConversionPattern=%p %t %c - %m%n
