# Supplementary material for: High throughput profile-profile based fold recognition for the entire human proteome
Source: BMC Bioinformatics. 2006 Jun 7;7:288. doi: 10.1186/1471-2105-7-288 (PMC1513610; doi:10.1186/1471-2105-7-288)
Supplement: Additional File 1 — JYDE software. Job Yield Distribution Environment software, see README file for installation instructions. [file 1471-2105-7-288-S1.bz2 › jportal2/lib/CVS/Entries]

D/CVS////
/jportal_classes.jar/1.1/Mon Jun  6 03:48:20 2005/-kb/
/xmlrpc-2.0.jar/1.1/Mon Jun  6 03:47:39 2005/-kb/
/commons-codec-1.3.jar/1.1/Sat Jul 10 23:13:06 2004/-kb/
/junit.jar/1.3/Mon Jun 20 11:35:25 2005/-kb/
/log4j-1.2.9.jar/1.3/Mon Jun 20 13:22:25 2005/-kb/
/drmaa.jar/1.1/Mon Jul  4 22:09:34 2005/-kb/
