# Supplementary material for: High throughput profile-profile based fold recognition for the entire human proteome
Source: BMC Bioinformatics. 2006 Jun 7;7:288. doi: 10.1186/1471-2105-7-288 (PMC1513610; doi:10.1186/1471-2105-7-288)
Supplement: Additional File 1 — JYDE software. Job Yield Distribution Environment software, see README file for installation instructions. [file 1471-2105-7-288-S1.bz2 › jportal2/src/manager/GridM.java]

/**
 * Very simple implementation, just issues a permit automatically for each
 * request recieved.
 */

package manager;

import common.*;
import java.util.*;
import org.apache.xmlrpc.*;

import org.apache.log4j.Logger;


public class GridM{
    static Logger logger = Logger.getLogger(GridM.class.getName());

    Config config = new Config();


    public static void main(String []args){
	new GridM();
    }

    public GridM(){
	logger.info("gridm starting");

	WebServer webserver = new WebServer (config.getXmlRpcPort());
	webserver.addHandler ("$default", this);
	webserver.start();
	logger.info("xmlrpc server started");
    }


    public void requestPermit(String jportal){
	logger.info("sending permit");
	try{
	    MyRpcClient xmlrpc = new MyRpcClient (jportal);
	    xmlrpc.execute ("addPermit", config.getClusterName());	
	}catch (Exception e){
	    logger.error(e.getStackTrace());
	}

    }

}
