# Supplementary material for: High throughput profile-profile based fold recognition for the entire human proteome
Source: BMC Bioinformatics. 2006 Jun 7;7:288. doi: 10.1186/1471-2105-7-288 (PMC1513610; doi:10.1186/1471-2105-7-288)
Supplement: Additional File 1 — JYDE software. Job Yield Distribution Environment software, see README file for installation instructions. [file 1471-2105-7-288-S1.bz2 › jportal2/src/portal/ClusterGroup.java]

package portal;

import java.util.*;

class ClusterGroup{

    HashMap<String, Cluster> clusters = new HashMap<String, Cluster>();

    ClusterGroup(){
    }

    Cluster get(String name){
	return clusters.get(name);
    }

    void add(Cluster c){
	clusters.put(c.getName(), c);
    }

}
