# Supplementary material for: High throughput profile-profile based fold recognition for the entire human proteome
Source: BMC Bioinformatics. 2006 Jun 7;7:288. doi: 10.1186/1471-2105-7-288 (PMC1513610; doi:10.1186/1471-2105-7-288)
Supplement: Additional File 1 — JYDE software. Job Yield Distribution Environment software, see README file for installation instructions. [file 1471-2105-7-288-S1.bz2 › jportal2/src/portal/CVS/Entries]

/ClusterGroup.java/1.3/Tue Jun 28 12:15:27 2005//
/PermitPool.java/1.5/Tue Jun 28 12:15:27 2005//
/Test.java/1.4/Tue Jul  5 03:11:18 2005//
/Cluster.java/1.5/Fri Jul 22 00:35:59 2005//
/DrmaaCluster.java/1.5/Tue Jul 26 21:54:24 2005//
/JPortal.java/1.12/Tue Jan 31 02:03:47 2006//
/Queue.java/1.2/Tue Jan 31 02:31:51 2006//
/Config.java/1.7/Tue Jan 31 03:22:13 2006//
/Job.java/1.7/Tue Jan 31 03:10:09 2006//
/Scheduler.java/1.8/Tue Jan 31 03:15:09 2006//
/TestCluster.java/1.5/Tue Jan 31 03:26:13 2006//
/SorenQueue.java/1.4/Tue Jan 31 03:41:18 2006//
/Jobs.java/1.1/Fri Feb 24 15:50:21 2006//
/SimpleQueue.java/1.1/Tue Jan 31 02:46:39 2006//
D
