# Supplementary material for: High throughput profile-profile based fold recognition for the entire human proteome
Source: BMC Bioinformatics. 2006 Jun 7;7:288. doi: 10.1186/1471-2105-7-288 (PMC1513610; doi:10.1186/1471-2105-7-288)
Supplement: Additional File 1 — JYDE software. Job Yield Distribution Environment software, see README file for installation instructions. [file 1471-2105-7-288-S1.bz2 › jportal2/src/portal/DrmaaCluster.java]

/** 
 * Controls SGE through the DRMAA interface
 * requirements: JPortal is running on the submission host
 * home directory on submission is shared by nodes
 */

package portal;

import org.ggf.drmaa.*;
import org.apache.log4j.Logger;
import java.io.*;

class DrmaaCluster  extends Cluster{

    static Logger logger = Logger.getLogger(DrmaaCluster.class.getName());
    SessionFactory factory = SessionFactory.getFactory ();
    Session session = factory.getSession ();

    public DrmaaCluster(String name) throws DrmaaException {
	this.name=name;
	session.init (null);
    }

    public void submitJob(Job j){
	logger.info("Job "+j+" submitted to DrmaaCluster");
	j.setCluster(name);
	try{
	    JobTemplate jt = session.createJobTemplate ();
	   
	    /* set job arguments (i.e. split command on whitespace) */
	    String[] t = j.getCommand().split("\\s");
	    String command=t[0];
	    String[] args = new String[t.length-1];
	    for (int x=1; x<t.length; x++)
		args[x-1]=t[x];
	     jt.setRemoteCommand (command);
	    jt.setArgs (args);


	    /*prepare job's stout file */
	    try{ // try to delete existing output file
		(new File(System.getProperty("user.home")+"/output."+j.getId())).delete();
	    }catch(Exception e){
		// doesnt matter if this fails
	    }
	    jt.setOutputPath(":output."+j.getId());
	    logger.debug(":output."+j.getId());
	    // FIXME not globally unique if you have multiple portals
	    // so maybe run proxies on each cluster to assign id?
	    // or else make it a long string to avoid collisions


	    /* prepare job's stdin file */
	    jt.setInputPath(":input."+j.getId());
	    Writer jobInputFile = new BufferedWriter( new FileWriter(System.getProperty("user.home")+"/input."+j.getId()));
	    jobInputFile.write(j.getData());
	    jobInputFile.close();

	    String id = session.runJob (jt);
	    logger.info("Your job has been submitted with id " + id);          
	    session.deleteJobTemplate (jt);
	    j.setLocalId(id);
	}catch (Exception e){
	    logger.error("Error submitting", e);
	}
    }

    // FIXME results may be binary, not a string
    public String getResults(int id){
	StringBuffer contents = new StringBuffer();
	BufferedReader input = null;
	try {
	    input = new BufferedReader( new FileReader(System.getProperty("user.home")+"/output."+id) );
	    String line = null; 
	    while (( line = input.readLine()) != null){
		contents.append(line);
		contents.append(System.getProperty("line.separator"));
	    }
	    input.close();
	}
	catch (Exception e) {
	    logger.error("Error reading results file", e);
	}
	return contents.toString();
    }

    public String getStatus(String id){
	int status=Session.UNDETERMINED;
	try{
	    status = session.getJobProgramStatus (id);
	}catch (DrmaaException e){
	    logger.error("Error submitting", e);
	}
	String s = "";
         switch (status) {
            case Session.UNDETERMINED:
               s="Job status cannot be determined\n";
               break;
            case Session.QUEUED_ACTIVE:
               s="Job is queued and active\n";
               break;
            case Session.SYSTEM_ON_HOLD:
               s="Job is queued and in system hold\n";
               break;
            case Session.USER_ON_HOLD:
               s="Job is queued and in user hold\n";
               break;
            case Session.USER_SYSTEM_ON_HOLD:
               s="Job is queued and in user and system hold\n";
               break;
            case Session.RUNNING:
               s="Job is running\n";
               break;
            case Session.SYSTEM_SUSPENDED:
               s="Job is system suspended\n";
               break;
            case Session.USER_SUSPENDED:
               s="Job is user suspended\n";
               break;
            case Session.USER_SYSTEM_SUSPENDED:
               s="Job is user and system suspended\n";
               break;
            case Session.DONE:
               s="Job finished normally\n";
               break;
            case Session.FAILED:
               s="Job finished, but failed\n";
               break;
         }

	 return s;
    }
         
}
