# Supplementary material for: High throughput profile-profile based fold recognition for the entire human proteome
Source: BMC Bioinformatics. 2006 Jun 7;7:288. doi: 10.1186/1471-2105-7-288 (PMC1513610; doi:10.1186/1471-2105-7-288)
Supplement: Additional File 1 — JYDE software. Job Yield Distribution Environment software, see README file for installation instructions. [file 1471-2105-7-288-S1.bz2 › jportal2/src/portal/Job.java]

/** 
 * A cluster job.  Some fields are only filled in 
 * after the job has been submitted.  I wonder if we should
 * make a subclass for submitted jobs.
 */

package portal;

public class Job{

    String command, data, cluster, owner, localId;
    int id, taskid;

    public Job(String command, String data, String owner, int taskid){
	this.command=command;
	this.data=data;
	this.owner=owner;
	this.taskid=taskid;
    }

    public void setId(int id){
	this.id=id;
    }

    public void setData(String data){
	this.data=data;
    }
    public String getData(){
	return data;
    }

    public void setLocalId(String id){
	this.localId=id;
    }
    public String getLocalId(){
	return localId;
    }
    public void setCluster(String cluster){
	this.cluster=cluster;
    }
    public String getCluster(){
	return cluster;
    }
    public int getId(){
	return id;
    }
    public String getCommand(){
	return command;
    }
    public String getOwner(){
	return owner;
    }
    public String toString(){
	return owner+"/"+id;
    }
}
