# Supplementary material for: High throughput profile-profile based fold recognition for the entire human proteome
Source: BMC Bioinformatics. 2006 Jun 7;7:288. doi: 10.1186/1471-2105-7-288 (PMC1513610; doi:10.1186/1471-2105-7-288)
Supplement: Additional File 1 — JYDE software. Job Yield Distribution Environment software, see README file for installation instructions. [file 1471-2105-7-288-S1.bz2 › jportal2/src/portal/JobQueue.java.~1.5.~]

package portal;

import java.util.*;

class JobQueue{

    static int counter=0;

    Vector<Job> jobs = new Vector();
    Vector<Job> submitted = new Vector();

    synchronized int push(Job job){
	job.setId(counter);
	jobs.add(job);
	return counter++;
    }
    synchronized Job pop(){
	if (jobs.isEmpty())
	    return null;
	Job j = jobs.firstElement();
	jobs.remove(j);
	submitted.add(j);
	return j;
    }
    Job get(int id){
	for (Job j: jobs)
	    if (j.getId()==id) return j;
	for (Job j: submitted)
	    if (j.getId()==id) return j;
	return null;
    }
}
