# Supplementary material for: High throughput profile-profile based fold recognition for the entire human proteome
Source: BMC Bioinformatics. 2006 Jun 7;7:288. doi: 10.1186/1471-2105-7-288 (PMC1513610; doi:10.1186/1471-2105-7-288)
Supplement: Additional File 1 — JYDE software. Job Yield Distribution Environment software, see README file for installation instructions. [file 1471-2105-7-288-S1.bz2 › jportal2/src/portal/JobQueue.java~]

package portal;

import java.util.*;

class JobQueue{

    static int counter=0;

    Vector<Job> jobs = new Vector();

    public int push(Job job){
	job.setID(counter);
	jobs.add(job);
	return counter++;
    }
