# Supplementary material for: High throughput profile-profile based fold recognition for the entire human proteome
Source: BMC Bioinformatics. 2006 Jun 7;7:288. doi: 10.1186/1471-2105-7-288 (PMC1513610; doi:10.1186/1471-2105-7-288)
Supplement: Additional File 1 — JYDE software. Job Yield Distribution Environment software, see README file for installation instructions. [file 1471-2105-7-288-S1.bz2 › jportal2/src/portal/Jobs.java]

package portal;

import java.util.*;

/**
 * its debatable whether this should HAVE a vector
 * or BE a vector.  i chose BE but that prevents me
 * from changing Vector's return types, e.g. to
 * return the ID number from add()
 */

class Jobs extends Vector<Job>{

    static int counter=0;

    synchronized public boolean add (Job job){
	job.setId(counter);
	return add(job);
	//	return counter++;
    }
    synchronized public void remove(Job job){
	remove(job);
    }

    /* 
     * this has to be sychronized because although
     * Vector is sychronized, its Iterators aren't
     * and will 'fastfail' if the Vector is modified
     */
    synchronized public Job get(int id){
	for (Job j: this)
	    if (j.getId()==id) return j;
	return null;
    }
}
