# Supplementary material for: High throughput profile-profile based fold recognition for the entire human proteome
Source: BMC Bioinformatics. 2006 Jun 7;7:288. doi: 10.1186/1471-2105-7-288 (PMC1513610; doi:10.1186/1471-2105-7-288)
Supplement: Additional File 1 — JYDE software. Job Yield Distribution Environment software, see README file for installation instructions. [file 1471-2105-7-288-S1.bz2 › jportal2/src/portal/JPortal.java.~1.11.~]

package portal;

import common.*;

import java.util.*;
import org.apache.xmlrpc.*;

import org.apache.log4j.Logger;


public class JPortal{
    static Logger logger = Logger.getLogger(JPortal.class.getName());
    JobQueue jobs = new JobQueue();
    PermitPool permits = new PermitPool();
    Config config = new Config();
    ClusterGroup clusters;
 


    public static void main(String []args) throws Exception{
	new JPortal();
	//	new manager.GridM();
    }

    public JPortal() throws Exception{
	logger.info("jportal starting");
	clusters = config.initClusters();
	new Scheduler(jobs,permits,clusters);
	WebServer webserver = new WebServer (config.getXmlRpcPort());
	webserver.addHandler ("$default", this);
	webserver.start();
	logger.info("xmlrpc server started");
    }


    public void addPermit(String cluster){
	logger.info("received permit");
	permits.add(cluster);
    }

    public int submitJob(String command, String data, String owner, int taskid){
	logger.info("received job, asking for permit");
	logger.debug(command+" "+data+" "+owner+" "+taskid);
	try{
	    MyRpcClient xmlrpc = new MyRpcClient (config.getGridmUrl());
	    xmlrpc.execute ("requestPermit", config.getXmlRpcUrl());
	}catch (Exception e){
	    logger.error(e.getStackTrace());
	}
	Job job = new Job(command, data, owner, taskid);
	int id = jobs.push(job);
	return id;

    }

    public String getStatus(int jobid){
	Job j = jobs.get(jobid);
	String lid = j.getLocalId();
	if (lid==null){
	    return "Job not yet submitted";
	}
	Cluster c = clusters.get(j.getCluster());
	return c.getStatus(lid);
    }

    public String getResults(int jobid){	
	Job j = jobs.get(jobid);
	Cluster c = clusters.get(j.getCluster());
	return c.getResults(jobid);
    }
}
