# Supplementary material for: High throughput profile-profile based fold recognition for the entire human proteome
Source: BMC Bioinformatics. 2006 Jun 7;7:288. doi: 10.1186/1471-2105-7-288 (PMC1513610; doi:10.1186/1471-2105-7-288)
Supplement: Additional File 1 — JYDE software. Job Yield Distribution Environment software, see README file for installation instructions. [file 1471-2105-7-288-S1.bz2 › jportal2/src/portal/JPortal.java~]

package portal;

import java.util.*;


public class JPortal{

    JobQueue jobs = new JobQueue();
    PermitPool permits = new PermitPool();
    ClusterGroup clusters = new ClusterGroup();

    public static void main(String []args){
	new Scheduler(jobs,permits,clusters);
    }

    public void addPermit(String cluster){
	permits.add(cluster);
    }

    public int submitJob(Job job){
	GridM.requestPermit();
	Job job = new Job(command, data, owner, taskid);
	int id = jobs.push(job);
	return id;

    }

    public String getStatus(int jobid){
	return null;
    }

    public String getResults(int jobid){
	return null;
    }
}
