# Supplementary material for: High throughput profile-profile based fold recognition for the entire human proteome
Source: BMC Bioinformatics. 2006 Jun 7;7:288. doi: 10.1186/1471-2105-7-288 (PMC1513610; doi:10.1186/1471-2105-7-288)
Supplement: Additional File 1 — JYDE software. Job Yield Distribution Environment software, see README file for installation instructions. [file 1471-2105-7-288-S1.bz2 › jportal2/src/portal/PermitPool.java~]

package portal;

import java.util.*;


class PermitPool{

    HashMap<String, Integer> permits = new HashMap<String, Integer>();

    synchronized void add(String cluster){
	if(permits.containsKey(cluster)){
	    int i = permits.get(cluster);
	    permits.put(cluster, ++i);
	}else{
	    permits.put(cluster, 1);
	}
    }

    synchronized void use(String cluster){
    }
