# Supplementary material for: High throughput profile-profile based fold recognition for the entire human proteome
Source: BMC Bioinformatics. 2006 Jun 7;7:288. doi: 10.1186/1471-2105-7-288 (PMC1513610; doi:10.1186/1471-2105-7-288)
Supplement: Additional File 1 — JYDE software. Job Yield Distribution Environment software, see README file for installation instructions. [file 1471-2105-7-288-S1.bz2 › jportal2/src/portal/Scheduler.java]

/**
 * Runs forever in a loop.  When it wakes up, if there are jobs in the queue, it tries to match
 * them to permits in the PermitPool.  If there is both a job and a permit, it removes both
 * and submits the job to the cluster named in the permit.
 */

package portal;

import java.util.*;

import org.apache.log4j.Logger;


public class Scheduler extends Thread{

    static Logger logger = Logger.getLogger(Scheduler.class.getName());


    Queue jobs;
    PermitPool permits;
    ClusterGroup clusters;
    Config config=new Config();
 
    Scheduler(Queue jobs, PermitPool permits, ClusterGroup clusters){
	this.jobs=jobs;
	this.permits=permits;
	this.clusters=clusters;
	this.start();
    }

    public void run() {
	logger.info("scheduler running");
	sleep: while (true) {
	    // sleep for a delay specified in the configuration
	    try{
		this.sleep(config.getSchedulerInterval());
	    }catch(InterruptedException e){}
	    logger.info("woke up");

	    while(jobs.size()>0){
		String p = permits.pop();  //one day may want to check permit is suitable here
		if(p==null) // no permits availalbe
		    continue sleep;
		Job j = jobs.pop();
		if(j==null){ //no jobs waiting
		    permits.add(p); //return unused permit to pool
		    continue sleep;
		}
		Cluster c = clusters.get(p);
		logger.info("submitting job");
		j.setCluster(c.getName());
		c.submitJob(j);
	    }
	}
    }
}
