# Supplementary material for: High throughput profile-profile based fold recognition for the entire human proteome
Source: BMC Bioinformatics. 2006 Jun 7;7:288. doi: 10.1186/1471-2105-7-288 (PMC1513610; doi:10.1186/1471-2105-7-288)
Supplement: Additional File 1 — JYDE software. Job Yield Distribution Environment software, see README file for installation instructions. [file 1471-2105-7-288-S1.bz2 › jportal2/src/portal/Scheduler.java.~1.6.~]

package portal;

import java.util.*;

import org.apache.log4j.Logger;


public class Scheduler extends Thread{

    static Logger logger = Logger.getLogger(Scheduler.class.getName());


    JobQueue jobs;
    PermitPool permits;
    ClusterGroup clusters;
    Config config=new Config();
    HashMap<Integer, Job> submitted;
    Scheduler(JobQueue jobs, PermitPool permits, ClusterGroup clusters){
	this.jobs=jobs;
	this.permits=permits;
	this.clusters=clusters;
	this.start();
    }

    public void run() {
	logger.info("scheduler running");
	while (true) {
	    // sleep for a delay specified in the configuration
	    try{
		this.sleep(config.getSchedulerInterval());
	    }catch(InterruptedException e){}
	    
	    String p = permits.pop();
	    if(p==null) // no permits availalbe
		continue;
	    Job j = jobs.pop();
	    if(j==null){ //no jobs waiting
		permits.add(p); //return unused permit to pool
		continue;
	    }
	    Cluster c = clusters.get(p);
	    logger.info("submitting job");
	    j.setCluster(c.getName());
	    c.submitJob(j);
	}
    }
}
