# Supplementary material for: High throughput profile-profile based fold recognition for the entire human proteome
Source: BMC Bioinformatics. 2006 Jun 7;7:288. doi: 10.1186/1471-2105-7-288 (PMC1513610; doi:10.1186/1471-2105-7-288)
Supplement: Additional File 1 — JYDE software. Job Yield Distribution Environment software, see README file for installation instructions. [file 1471-2105-7-288-S1.bz2 › jportal2/src/portal/SorenQueue.java]

/** 
 * A three-level queing system.
 * 
 * The SorenQueue contains 100 RoundRobinQueues.  Each job is given a priority
 * (Currently based on the owner's name) and is sent to the RoundRobinQueue that corressponds
 * to this priority.  The SorenQueue services the RoundRobinQueues in order of priority.
 * 
 * Inside the RoundRobinQueue, there are a number of FCFSQueues (one for every user who has
 * submitted jobs to this RoundRobinQueue).  Jobs are sent to a FCFSQueue based on username,
 * and if there is no appropriate FCFSQueue a new one is created.  The RoundRobinQueue services
 * the FCFSQueues in round robin order.
 *
 * Jobs are added to the end of the FCFSQueue and serviced from the beginning, i.e. first come
 * first served.  If a FCFSQueue is emptied, the RoundRobinQueue that owns it will delete it.
 */

package portal;

import java.util.*;
import org.apache.log4j.Logger;

class SorenQueue implements Queue{

    static Logger logger = Logger.getLogger(SorenQueue.class.getName());

    int size=0;

    public static final int MAX_PRIORITY=100;
    /** 
     * would be 'nicer' and may be more efficient to make
     * this queue a SortedSet, but since it will only ever
     * contain a pre-determined low number of elements
     * and we will probably mainly only use the lowest
     * numbered of those elements and they are sorted
     * on int values, I have made it a simple
     * array of RoundRobinQueue
     */
    RoundRobinQueue[] priorityQueue = new RoundRobinQueue[MAX_PRIORITY+1];

    public SorenQueue(){
	for (int i=0; i<=MAX_PRIORITY; i++)
	    priorityQueue[i]=new RoundRobinQueue();
    }

    synchronized public Job pop(){
	for (int i=MAX_PRIORITY; i>=0 ; i--){
	    Job j = priorityQueue[i].pop();
	    if(j!=null){
		logger.debug("Popped job from RoundRobinQueue "+i);
		size--;
		return j;
	    }
	}
	return null;
    }

    synchronized public void push(Job j){
	int priority=0;
	if (j.getOwner().equals("Soren"))
	    priority=MAX_PRIORITY;
	else if (j.getOwner().equals("Richard"))
	    priority=MAX_PRIORITY/2;
	logger.debug("Pushing job into RoundRobinQueue "+priority);
	priorityQueue[priority].push(j);
	size++;
    }    

    public int size(){
	return size;
    }

    /**
     * RoundRobinQueue is just a Vector with a pointer to the next
     * element due to be served.  We don't truly 'pop' the elements
     * because a service may still leave them in the queue if they
     * contain subelements.
     */
    class RoundRobinQueue extends Vector<FCFSQueue>{

	int next=0;

	synchronized public Job pop(){
	    if (isEmpty())
		return null;
	    FCFSQueue q = get(next);
	    Job j = q.pop();
	    logger.debug("Popped job from FCFSQueue");

	    if(q.size()==0)
		remove(next);
	    else
		next++;
	    if(next>=size()){ // if we were on the last element and we deleted it,
		             // or if we were on the last element and we have now incremented
		            // past it
		next=0;    // then go back to the first element next time
	    }
	    return j;
	}

	synchronized public void push(Job j){
	    for (FCFSQueue q: this){ //loop through every FCFSQueue in our Vector
		if (q.getName().equals(j.getOwner())){
		    logger.debug("Pushing job onto queue "+q.getName());
		    q.push(j);
		    return;
		}
	    }
	    FCFSQueue q=new FCFSQueue(j.getOwner());
	    add(q);
	    logger.debug("Created and saved new FCFSQueue "+j.getOwner());
	    logger.debug("Pushing job into it");
	    q.push(j);
	}

    }

    class FCFSQueue extends Vector<Job>{

	String name;

	public FCFSQueue(String n){
	    super();
	    name=n;
	}

	public String getName(){return name;}

	synchronized public Job pop(){
	    Job j = remove(0);
	    logger.debug("Job removed and about to pass back up stack");
	    return j;
	}

	synchronized public void push(Job j){
	    logger.debug("Adding job to FCFSQueue " +name);
	    add(j);
	}

    }

}
