# Supplementary material for: High throughput profile-profile based fold recognition for the entire human proteome
Source: BMC Bioinformatics. 2006 Jun 7;7:288. doi: 10.1186/1471-2105-7-288 (PMC1513610; doi:10.1186/1471-2105-7-288)
Supplement: Additional File 1 — JYDE software. Job Yield Distribution Environment software, see README file for installation instructions. [file 1471-2105-7-288-S1.bz2 › jportal2/src/portal/SorenQueue.java~]

package portal;

import java.util.*;

class SorenQueue extends JobQueue{

    public static final int MAX_PRIORITY=100;
    /* 
     * would be 'nicer' and may be more efficient to make
     * this queue a SortedSet, but since it will only ever
     * contain a pre-determined low number of elements
     * and we will probably mainly only use the lowest
     * numbered of those elements and they are sorted
     * on int values, I have made it a simple
     * array
     */
    Vector[] priorityQueue 
