# Supplementary material for: High throughput profile-profile based fold recognition for the entire human proteome
Source: BMC Bioinformatics. 2006 Jun 7;7:288. doi: 10.1186/1471-2105-7-288 (PMC1513610; doi:10.1186/1471-2105-7-288)
Supplement: Additional File 1 — JYDE software. Job Yield Distribution Environment software, see README file for installation instructions. [file 1471-2105-7-288-S1.bz2 › jportal2/src/portal/Test.java.~1.3.~]

package portal;
import common.*;
import junit.framework.*;
import org.apache.xmlrpc.*;
import java.util.*;

public class Test extends TestCase
{

    Config config = new Config();

    protected void setUp(){
	new JPortal();
	new manager.GridM();
}

    public void testSubmitJob() throws Exception{
	
	MyRpcClient xmlrpc = new MyRpcClient (config.getXmlRpcUrl());
	for(int i=0; i<1000; i++){

	    int result = (Integer) xmlrpc.execute ("submitJob", "test","test","test",3);

	    Assert.assertTrue(result==i);
	}
    }
}
