# Supplementary material for: High throughput profile-profile based fold recognition for the entire human proteome
Source: BMC Bioinformatics. 2006 Jun 7;7:288. doi: 10.1186/1471-2105-7-288 (PMC1513610; doi:10.1186/1471-2105-7-288)
Supplement: Additional File 1 — JYDE software. Job Yield Distribution Environment software, see README file for installation instructions. [file 1471-2105-7-288-S1.bz2 › jportal2/src/portal/TestCluster.java.~1.4.~]

package portal;

import org.apache.log4j.Logger;


class TestCluster extends Cluster{

    static Logger logger = Logger.getLogger(TestCluster.class.getName());

    public TestCluster(String name){
	this.name=name;
    }

    public void submitJob(Job j){
	logger.info("Job "+j+" submitted to TestCluster");
    }

    public String getStatus(String id){
	logger.info("Status request for "+id);
	return "fine";
    }

    public String getResults(int id){
	logger.info("Results request for "+id);
	return "results";
    }
}
