# Supplementary material for: High throughput profile-profile based fold recognition for the entire human proteome
Source: BMC Bioinformatics. 2006 Jun 7;7:288. doi: 10.1186/1471-2105-7-288 (PMC1513610; doi:10.1186/1471-2105-7-288)
Supplement: Additional File 1 — JYDE software. Job Yield Distribution Environment software, see README file for installation instructions. [file 1471-2105-7-288-S1.bz2 › jportal2/src/preparer/BioinfPreparer.java]

/**
 *  Some stuff from old JYDE I think, planned to use by Receiver but currently doesn't
 */

package preparer;

import java.util.*;
import java.io.*;

public class BioinfPreparer implements Preparer{

    Config config = new Config();

    public void prepare(String id,String genomefastafile, String segparams, int chunks, String username) throws Exception{


			Runtime r = Runtime.getRuntime();
			Process p = null;

			//mkdir for results....
			File results_direct = new File( config.getResultsPath() + id );
			results_direct.mkdir();
			
			
			String chmod = "chmod 777 "+config.getResultsPath() + id ;
			p = r.exec( chmod );
			p.waitFor();

			DataOutputStream fileout = new DataOutputStream(new FileOutputStream((config.getResultsPath()+id + "/"+id+ ".fasta")));
			fileout.writeBytes(genomefastafile);
			fileout.close();
			
			chmod = "chmod 777 "+config.getResultsPath()+id + "/"+id + ".fasta";
			p = r.exec( chmod );
			p.waitFor();

			//	String models = mpp.getParameterValue( "models" );
			//	if( models != null )
			//	models = "yes";
			//	else
			//	models = "no";

			//String clusters = mpp.getParameterValue( "clusters" );
			//String clusters = "cs,biochem,imperial";
			String clusters = "bioinf_BioinfJP-" + username;
			//			String chunks = mpp.getParameterValue( "chunks" );
			//String chunks = "1";

			String pfiltparams = "nopfilt";

			//TODO - FILTERING
			/*
			if( mpp.getParameterValue( "pfilt" ) != null )
			{
				pfiltparams = "";
				if( mpp.getParameterValue( "pfilt-t" ) != null )
					pfiltparams = "_-t";
				if( mpp.getParameterValue( "pfilt-c" ) != null )
					pfiltparams = pfiltparams + "_-c";
				if( mpp.getParameterValue( "pfilt-b" ) != null )
					pfiltparams = pfiltparams + "_-b";
				if( mpp.getParameterValue( "pfilt-x" ) != null )
					pfiltparams = pfiltparams + "_-x";

			}
			*/


			//out.println( "<html><head><META HTTP-EQUIV=\"REFRESH\" CONTENT=\"0; URL=http://tortin.cs.ucl.ac.uk:8000/servlet/bioinf_jp.distributeJobsResponseServlet?time="+time+"&genome="+genome+"&program="+program+"&models="+models+"&clusters="+clusters+"&percentages="+percentages+"&chunks="+chunks+"&pfiltparams="+pfiltparams+"&segparams="+segparams+"&genomefastafile=/usr/jyde/results/"+genome + "_" + time + "_" + program + "/"+genome + "_" + time + "_" + program + ".fasta"+"&username="+username+"&projectname="+projectname+"\"></head>" );
			//out.println( "</html>" );

    }

}
