# Supplementary material for: High throughput profile-profile based fold recognition for the entire human proteome
Source: BMC Bioinformatics. 2006 Jun 7;7:288. doi: 10.1186/1471-2105-7-288 (PMC1513610; doi:10.1186/1471-2105-7-288)
Supplement: Additional File 1 — JYDE software. Job Yield Distribution Environment software, see README file for installation instructions. [file 1471-2105-7-288-S1.bz2 › jportal2/src/preparer/Config.java]

package preparer;

public class Config{

    public String getResultsPath(){
	return "/usr/jyde/results/";
    }
    public String getJPortalHost(){
	return "tortin.cs.ucl.ac.uk";
    }
    public String getGridMHost(){
	return "tortin.cs.ucl.ac.uk";
    }
    public String getClusterName(){
	return "bioinf";
    }
    public String getJydeRoot(){
	return "/usr/jyde";
    }
}
