# Supplementary material for: High throughput profile-profile based fold recognition for the entire human proteome
Source: BMC Bioinformatics. 2006 Jun 7;7:288. doi: 10.1186/1471-2105-7-288 (PMC1513610; doi:10.1186/1471-2105-7-288)
Supplement: Additional File 1 — JYDE software. Job Yield Distribution Environment software, see README file for installation instructions. [file 1471-2105-7-288-S1.bz2 › jportal2/src/receiver/BioinfReceiver.java~]

package receiver;
import java.io.*;
import javax.servlet.*;
import javax.servlet.http.*;
import java.util.*;

import preparer.*;
import jportal_classes.*;

public class Receiver extends GenericServlet
{
   Config config = new Config();
    String path = "/usr/jyde/results";
	public void service( ServletRequest request, ServletResponse response)
  	throws ServletException, IOException
	{
		//Time stamp for log file
		Calendar now = Calendar.getInstance();
		int hour = now.get(Calendar.HOUR_OF_DAY);
		int minute = now.get(Calendar.MINUTE);
		int sec = now.get(Calendar.SECOND);
		int milli = now.get(Calendar.MILLISECOND);
		int day = now.get(Calendar.DAY_OF_MONTH);
		int month = now.get(Calendar.MONTH)+1;
		int year = now.get(Calendar.YEAR);

		String time = String.valueOf(hour) + "_" + String.valueOf(minute) + "_" + String.valueOf(sec) + "_" + String.valueOf(milli)+ "_"
			+ String.valueOf(day) + "-" + String.valueOf(month) + "-" + String.valueOf(year);

		response.setContentType( "text/html" );
		PrintWriter out = response.getWriter();
		try
		{
			MultiPartParser mpp = new MultiPartParser( (HttpServletRequest)request );

			String genomefastafile = mpp.getParameterValue( "genomefastafile" );
			String genome = mpp.getParameterValue( "genome" );
			genome = genome.replaceAll(" ", "_");
			int chunksize = new Integer(mpp.getParameterValue( "chunks" ));
			String projectname = mpp.getParameterValue( "projectname" );
			String program = mpp.getParameterValue( "program" );
			
			String id = genome+"_"+time+"_"+program;


			String segparams = "noseg";

			if( mpp.getParameterValue( "seg" ) != null )
				segparams =  mpp.getParameterValue( "seg1" ) + "_" + mpp.getParameterValue( "seg2" ) + "_" + mpp.getParameterValue( "seg3" );

		        Preparer preparer = new BioinfPreparer();
			out.print("saving file...");
			preparer.prepare(id,genomefastafile,segparams,new Integer(chunksize),((HttpServletRequest)request).getRemoteUser());
			out.println("done");
			out.println("running pfilt... Not implemented yet");
			out.println("splitting file into chunks...");
			String[] seqs = genomefastafile.split(">");
			/*	for(int i=0; i<seqs.length; i++){
			    out.println("<p>"+i+seqs[i]);
			    }*/
			int y=0;
			String chunk="";
			Vector jobs = new Vector();
			for(int x=1; x<seqs.length; x++){ //0th element empty
			    chunk += ">"+seqs[x];
			    y++;
			    if(y==chunksize || x==seqs.length){
				FileWriter f = new FileWriter(config.getResultsPath()+id + "/"+id+"."+x/chunksize+ ".fasta");
				f.write(chunk);
				jobs.add(chunk);
				chunk="";
				f.close();
				y=0;
			    }
			}
			//String percentages = mpp.getParameterValue( "percentages" );
			//String percentages = "50,30,20";
			    //			String percentages = "100";

			out.println("done");

			Request r=new Request(config.getClusterName(), jobs.size(), program, "stef never used this param for anything?", config.getJPortalHost());
			new RequestClient(config.getJydeRoot()+"/jportal_classes").sendRequest(r,config.getGridMHost());

			out.close();
		}
		catch( Exception e )
		{
			out.println( e.getStackTrace() );
		}

	}
}
