# Supplementary material for: High throughput profile-profile based fold recognition for the entire human proteome
Source: BMC Bioinformatics. 2006 Jun 7;7:288. doi: 10.1186/1471-2105-7-288 (PMC1513610; doi:10.1186/1471-2105-7-288)
Supplement: Additional File 1 — JYDE software. Job Yield Distribution Environment software, see README file for installation instructions. [file 1471-2105-7-288-S1.bz2 › jportal2/src/receiver/MultiPartParser.java]

/**
 * Parser which takes a multipart request which is assumed
 * to consist of only text parts ...
 *
 * Parses it into fields ...
 */

/*
<FORM ACTION="/PostMultiServlet" 
   METHOD="POST" ENCTYPE="multipart/form-data">
    <INPUT TYPE="TEXT" NAME="desc" value="">
    <INPUT TYPE="FILE" NAME="filecontents" value="">
    <INPUT TYPE="SUBMIT" VALUE="Submit" NAME="Submit">
    </FORM>
*/

//package bioman.util;
package receiver;
import java.io.*;
import java.util.*;
import java.util.regex.*;
import javax.servlet.*;
import javax.servlet.http.*;

public class MultiPartParser {

    private HashMap parameters = new HashMap();
    private HashMap filenames = new HashMap();


    private HttpServletRequest request = null;

    private static Pattern file_content_p = Pattern.compile("Content-Disposition: form-data; name=\"(.*)\"; filename=\"(.*)\"");
    private static Pattern param_content_p = Pattern.compile("Content-Disposition: form-data; name=\"(.*)\"");

    private byte[] tmpbuffer = new byte[8192];
    private ServletInputStream instream = null;


    public MultiPartParser(HttpServletRequest request) throws Exception, IOException {

	if (! request.getContentType().startsWith("multipart/form-data"))
	    throw new Exception("MultiPartParser used for request which is not multi-part.");

	int index = request.getContentType().indexOf("boundary=");

	if (index < 0)
	    throw new Exception("MultiPartParser cannot find boundary type.");

	String boundary = request.getContentType().substring(index+9);

	instream = request.getInputStream();

	String inputLine="";

	// Reads past boundary lines ???

	while (inputLine != null) {

	    String param_name = null;
	    String filename = null;
	    StringBuffer param_content = null;

	    // Skip to first non boundary line.
	    do {
		inputLine = readLine();
	    } while(inputLine != null && inputLine.indexOf(boundary)>0);


	    if(inputLine != null) {

		// Determine what type of data ...
		Matcher matcher = file_content_p.matcher(inputLine);

		if (matcher.matches()) {
		    // File input.
		    param_name = matcher.group(1);
		    filename = matcher.group(2);

		} else {

		    matcher = param_content_p.matcher(inputLine);

		    if (matcher.matches()) {

			// Param input.
			param_name = matcher.group(1);

		    } else {
			throw new Exception("MultiPartParser cannot handle content type: " + inputLine);
		    }
		}

		// Skip past one line.
		String dummy_line = readLine();


		// Multiline until boundary is encountered ...
		param_content = new StringBuffer();

		// READ FIRST INFO LINE ...
		inputLine = readLine();

		// Read contents until next boundary.
		while(inputLine != null && inputLine.indexOf(boundary) < 0) {

		    param_content.append(inputLine + "\n");
		    inputLine = readLine();
		}

		// Remove the last '\n' character.
		param_content.deleteCharAt(param_content.length() - 1);

		// Turn into a parameter
		if( parameters.containsKey( param_name ) )
		{
			String oldparam = (String)parameters.get( param_name );
			parameters.put(param_name, oldparam + "," + param_content.toString());
		}
		else
			parameters.put(param_name, param_content.toString());

		if (filename != null) {
		    filenames.put(param_name, filename);
		}

	    }	    
	}
    }

    // Read a single line ... returns Null if no line present.
    // Eliminates any "\n" or "\r\n" if present.
    // Need tmp buffer.
    private String readLine() throws IOException {
	    
	int length = instream.readLine(tmpbuffer, 0, tmpbuffer.length);

	if (length >= 2 && tmpbuffer[length - 2] == '\r' && tmpbuffer[length - 1] == '\n') {
	    return new String(tmpbuffer, 0, 0, length - 2);
	} else if (length > 1  && tmpbuffer[length - 1] == '\n') {
	    return new String(tmpbuffer, 0, 0, length - 1);
	} else if (length < 0) {
	    return null;
	} else {
	    // Just return the full string.
	    return new String(tmpbuffer, 0, 0, length);
	}
    }


    public String getFilename(String param_name) {
 	return (String)filenames.get(param_name);
    }

    public String getParameterValue(String param_name) {
	return (String)parameters.get(param_name);
    }

}
