# Supplementary material for: High throughput profile-profile based fold recognition for the entire human proteome
Source: BMC Bioinformatics. 2006 Jun 7;7:288. doi: 10.1186/1471-2105-7-288 (PMC1513610; doi:10.1186/1471-2105-7-288)
Supplement: Additional File 1 — JYDE software. Job Yield Distribution Environment software, see README file for installation instructions. [file 1471-2105-7-288-S1.bz2 › jportal2/src/receiver/Receiver.java]

package receiver;
import java.io.*;
import javax.servlet.*;
import javax.servlet.http.*;
import java.util.*;
import org.apache.xmlrpc.*;
import preparer.*;
import common.*;

public class Receiver extends GenericServlet
{
   Config config = new Config();
  
	public void service( ServletRequest req, ServletResponse response)
  	throws ServletException, IOException
	{
	
		response.setContentType( "text/html" );
		PrintWriter out = response.getWriter();
		try
		{
		    
		    HttpServletRequest request = (HttpServletRequest)req;
		    HttpServletResponse res = (HttpServletResponse)response;
MultiPartParser mpp = new MultiPartParser(request );

			String command = mpp.getParameterValue( "command");
			String data = mpp.getParameterValue( "data");
			String user=request.getRemoteUser();
			int taskid=1;
		
			MyRpcClient xmlrpc = new MyRpcClient (config.getXmlRpcUrl());
			int result = (Integer) xmlrpc.execute ("submitJob", command, data, user, taskid);


			res.setStatus(res.SC_MOVED_TEMPORARILY);
			res.setHeader("Location", "status.jsp?id="+result);


			out.close();
		}
		catch( Exception e )
		{
		    out.println(e);
			e.printStackTrace(out);
		}

	}
}
