# Supplementary material for: High throughput profile-profile based fold recognition for the entire human proteome
Source: BMC Bioinformatics. 2006 Jun 7;7:288. doi: 10.1186/1471-2105-7-288 (PMC1513610; doi:10.1186/1471-2105-7-288)
Supplement: Additional File 1 — JYDE software. Job Yield Distribution Environment software, see README file for installation instructions. [file 1471-2105-7-288-S1.bz2 › jportal2/web/CVS/Entries]

/hello.jsp/1.1.1.1/Thu May 19 14:15:17 2005//
D/WEB-INF////
D/images////
D/submit_files////
/index.html/1.2/Tue May 24 21:43:31 2005//
/simple.html/1.2/Fri Jul 22 02:01:25 2005//
/results.jsp/1.1/Tue Jul 26 21:20:59 2005//
/status.jsp/1.1/Tue Jul 26 21:18:56 2005//
