# Supplementary material for: High throughput profile-profile based fold recognition for the entire human proteome
Source: BMC Bioinformatics. 2006 Jun 7;7:288. doi: 10.1186/1471-2105-7-288 (PMC1513610; doi:10.1186/1471-2105-7-288)
Supplement: Additional File 1 — JYDE software. Job Yield Distribution Environment software, see README file for installation instructions. [file 1471-2105-7-288-S1.bz2 › jportal2/web/submit_files/CVS/Entries]

/.DS_Store/1.1.1.1/Thu May 19 14:15:17 2005//
/._.DS_Store/1.1.1.1/Thu May 19 14:15:17 2005//
/bbg3.jfif/1.1.1.1/Thu May 19 14:15:17 2005//
/clear.gif/1.1.1.1/Thu May 19 14:15:17 2005//
/clear_002.gif/1.1.1.1/Thu May 19 14:15:17 2005//
/white_arrows.gif/1.1.1.1/Thu May 19 14:15:17 2005//
D
